# Supplementary material for: Percutaneous Closure of a Large-Bore Carotid Arteriotomy Using a Collagen-Based Vascular Plug
Source: Life (Basel). 2026 Feb 9;16(2):292. doi: 10.3390/life16020292 (PMC12942100; doi:10.3390/life16020292)
Supplement: Supplementary file 1 [file life-16-00292-s001.zip]

Archive with 1 entries (1 files):
- life-4130581-supplementary.pdf
